# Supplementary material for: Tumor Regulatory Effect of 15-Hydroxyprostaglandin Dehydrogenase (HPGD) in Triple-Negative Breast Cancer
Source: Int J Mol Sci. 2025 Feb 23;26(5):1912. doi: 10.3390/ijms26051912 (PMC11899648; doi:10.3390/ijms26051912)
Supplement: Supplementary file 1 [file ijms-26-01912-s001.zip]

Archive with 1 entries (1 files):
- ijms-3455212-supplementary.pdf
